# Supplementary material for: Terahertz and Raman Spectroscopic Investigation of Monohydrate Cocrystal of Antitubercular Isoniazid with Protocatechuic Acid
Source: Pharmaceutics. 2021 Aug 20;13(8):1303. doi: 10.3390/pharmaceutics13081303 (PMC8400006; doi:10.3390/pharmaceutics13081303)
Supplement: Supplementary file 1 [file pharmaceutics-13-01303-s001.zip]

Archive with 1 entries (1 files):
- pharmaceutics-1310189-supplementary.pdf
